# Supplementary material for: Comprehensive Analysis of 11 Species of Euodia (Rutaceae) by Untargeted LC-IT-TOF/MS Metabolomics and In Vitro Functional Methods
Source: Molecules. 2024 Feb 28;29(5):1059. doi: 10.3390/molecules29051059 (PMC10934029; doi:10.3390/molecules29051059)
Supplement: Supplementary file 1 [file molecules-29-01059-s001.zip]

Archive with 4 entries (4 files):
- Supplementary file 1.pdf
- Supplementary file 2.xlsx
- Supplementary file 3.xlsx
- Supplementary file 4.pdf
