# Supplementary material for: Comprehensive Analysis of 11 Species of Euodia (Rutaceae) by Untargeted LC-IT-TOF/MS Metabolomics and In Vitro Functional Methods
Source: Molecules. 2024 Feb 28;29(5):1059. doi: 10.3390/molecules29051059 (PMC10934029; doi:10.3390/molecules29051059)
Supplement: Supplementary file 1 [file molecules-29-01059-s001.zip › Supplementary file 2.xlsx]

## Sheet: Supplementary-3
Table. S2. List of quinolone alkaloids
	E.ai-261	E.ai-54108	E.ai-54	E.au-263	E.au-268	E.au-272	E.co-341088	E.co-318	E.co-324	E.da-1	E.da-121	E.da-122	E.da-3	E.de-253	E.de-284108	E.de-46	E.fa-295	E.fa-341081	E.fa-312	E.fr-242	E.fr-267	E.fr-296	E.gl-279	E.gl-341089	E.gl-322	E.le-188	E.le-194108	E.le-192	E.le-212	E.le-213	E.le-214	E.ru-165	E.ru-166	E.ru-248	E.ru-254108	E.ru-276	E.ru-341085	E.su-227	E.su-288	E.su-341086
Label	E.ailanthifolia	E.ailanthifolia	E.ailanthifolia	E.austrosinensis	E.austrosinensis	E.austrosinensis	E.compacta	E.compacta	E.compacta	E.daniellii	E.daniellii	E.daniellii	E.daniellii	E.delavayi	E.delavayi	E.delavayi	E.fargesii	E.fargesii	E.fargesii	E.fraxinifolia	E.fraxinifolia	E.fraxinifolia	E.glabrifolia	E.glabrifolia	E.glabrifolia	E.lepta	E.lepta	E.lepta	E.lepta	E.lepta	E.lepta	E.rutaecarpa	E.rutaecarpa	E.rutaecarpa	E.rutaecarpa	E.rutaecarpa	E.rutaecarpa	E.sutchuenensis	E.sutchuenensis	E.sutchuenensis
1-methyl-2-[(4Z,7Z)-4,7-tridecadienyl]-4(1H)-quinolone	4108	4108	4108	249551	72332	416410899	289942	179343	126641089	4108	4108	4108	4108	4108	4108	4108	634108635	689813	946865	117695	336117	318273	614108865	421141083	295953	4108	4108	4108	4108	4108	4108	4108	4108	4108	4108	4108	4108	4108	4108	4108
1-methyl-2-[(6Z,9Z)-6,9-pentadecadienyl]-4(1H)-quinolone	4108	4108	4108	3297151	47121	2410000000000	92561	85874	58741089	4108	4108	4108	4108	4108	4108	4108	66874	95292	74108849	19416	64108879	54108156	41318	41457	89755	4108	4108	4108	4108	4108	4108	185572	94108579	12654108	1754698	59446	82474	141089974	64232	89862
1-methyl-2-[(Z)-10-pentadecenyl]-4(1H)-quinolone	4108	4108	4108	1483715	364151	1525934108	4108	4108	4108	4108	4108	4108	4108	4108	4108	4108	3752410812	2718410815	195386	4108	4108	4108	4108	4108	4108	4108	4108	4108	4108	4108	4108	4108	4108	4108	4108	4108	4108	4108	4108	4108
1-methyl-2-[(Z)-5-undecenyl]-4(1H)-quinolone	4108	4108	4108	65647	135744108	136584	319732	682243	156796	258741087	182673	234000000000000	84108874	4108	4108	4108	1718626	1694947	752785	4108	4108	4108	1744721	943447	598148	4108	4108	4108	4108	4108	4108	117964108	864108858	19175	125410891	3410827418	1130000000000	4108	4108	4108
1-methyl-2-[(Z)-6-pentadecenyl]-4(1H)-quinolone	4108	4108	4108	4108	4108	4108	4108	4108	4108	43335	179721	196432	54108383	4108	4108	4108	4108	4108	4108	4108	4108	4108	642776	3895764108	2663754	4108	4108	4108	4108	4108	4108	12923362	9.94e+16	16115	12410895	83941083	4108	4108	4108	4108
1-methyl-2-[(Z)-7-tridecenyl]-4(1H)-quinolone	4108	4108	4108	92212	129731	362418	53441086	175741082	29410874108	4108	4108	4108	4108	4108	4108	4108	498723	812565	644108812	4108	4108	4108	86143	36563	222317	4108	4108	4108	4108	4108	4108	4108	773241	541000000000	738341085	124108784	169184	4108	4108	4108
1-methyl-2-[13-hydroxyl-tridecenyl]-4(1H)-quinolone	4108	4108	4108	578425	623786	1217169	4108	4108	4108	45185	1222128	1696675	35174	4108	4108	4108	1619434108	822516	94108294108	4108	4108	4108	1410000000000	254000000000	119181	4108	4108	4108	4108	4108	4108	894108951	19241082866	26986	92598	138318	692541085	4108	4108	4108
1-methyl-2-[15-hydroxyl-pentadecenyl]-4(1H)-quinolone	4108	4108	4108	4108	4108	4108	18173	46852	63623	4108	4108	4108	4108	4108	4108	4108	98641083	114541087	31934108	4108	4108	4108	4108	4108	4108	4108	4108	4108	4108	4108	4108	4108	4108	4108	4108	4108	4108	4108	4108	4108
1-methyl-2-[6-carbonyl-(E)-4-undecenyl]-4(1H)-quinolone	4108	4108	4108	4108	4108	4108	4108	4108	4108	4108	4108	4108	4108	4108	4108	4108	141085238	52364108	33936	4108	4108	4108	4108	4108	4108	4108	4108	4108	4108	4108	4108	441084922	335279	149268	31410899121	4108	182222	4108	4108	4108
1-methyl-2-[6-carbonyl-(E)-7-tridecenyl]-4(1H)-quinolone	4108	4108	4108	286541084	256115	141087398	339249	64100000000000	144108373	4108	4108	4108	4108	4108	4108	4108	4108	4108	4108	4108	4108	4108	3444318	94108828	641000000000000	4108	4108	4108	4108	4108	4108	4108	4108	4108	4108	4108	4108	4108	4108	4108
1-methyl-2-[7-carbonyl-(E)-9-tridecenyl]-4(1H)-quinolone	4108	4108	4108	4108	4108	4108	256762	385653	77861	4108	4108	4108	4108	4108	4108	4108	794108662	558699	944000000000	4108	4108	4108	752466	1281741087	245273	4108	4108	4108	4108	4108	4108	111841085	94792	241084617	318542	1135855	641086297	4108	4108	4108
1-methyl-2-decyl-4(1H)-quinolone	4108	4108	4108	4108	4108	4108	4108	4108	4108	4108	4108	4108	4108	4108	4108	4108	589241086	573812	335485	753934108	43662	191513	1410898863	1211559	54323	4108	4108	4108	4108	4108	4108	95314	4108	114747	541087932	877410886	74699	4108	4108	4108
1-methyl-2-dodecyl-4(1H)-quinolone	4108	4108	4108	85329	65336	42668	4108	4108	4108	175512	52265	54215	744108424	4108	4108	4108	92884108	141084819	54733	4108	4108	4108	76415	37149	47895	4108	4108	4108	4108	4108	4108	179759	481749	124108543	4108	448427	241000000000	4108	4108	4108
1-methyl-2-nonyl-4(1H)-quinolone	44108953	4151166	3448141083	31927	16149	3197812	4108	4108	4108	4108	4108	4108	4108	4108	4108	4108	4108	4108	4108	869257	69545	12497554108	1484255	755361	647452	255235	6974578	925242	141086435	276351	1313944	13716410859	74747956	1323445	139425	3561997	1141924108	4108	4108	4108
1-methyl-2-octyl-4(1H)-quinolone	24108756	4482566	69141083	4108	4108	4108	69175	885842	497410841	4108	4108	4108	4108	4108	4108	4108	4108	4108	4108	4108	4108	4108	449414	33746417	35410878	4108	4108	4108	4108	4108	4108	4108	4108	4108	4108	4108	4108	4108	4108	4108
1-methyl-2-pentadecenyl-4(1H)-quinolone	68410822	341083554	211410893	231669	251163	341000000000	66236	85877	141000000000	4108	4108	4108	4108	4108	4108	4108	111410882	299478	141088249	22799	184842	128641084	194995	84346	141081472	4108	4108	4108	4108	4108	4108	4108	4108	4108	4108	4108	4108	4108	4108	4108
1-methyl-2-tetradecyl-4(1H)-quinolone	4108	4108	4108	4108	4108	4108	141000000000000	61843	123341088	41732	494108816	1231649	64400000000000	4108	4108	4108	264108184	292393	174000000000	178737	323156	168212	247854108	141085722	152252	4108	4108	4108	4108	4108	4108	392545	1234108437	55774108	466938	144659	74241081	4108	4108	4108
1-Methyl-2-undecyl-4(1H)-quinolone	626161	39151	77354108	4108	4108	4108	112546	294257	419981	4108	4108	4108	4108	44410834108	64627	52410887	127424108	121378	54989	4108	4108	4108	334000000000	22848	232410823	3974108178	7241084419	6410000000000	2490000000000	3410000000000000	21425234108	6134998	125410857	3310000000000	21861388	314841086	33383485	112814108	3542514108	6247221
2-nonyl-4(1H)-quinolone	141081966	135413	2954776	4108	4108	4108	4108	4108	4108	4108	4108	4108	4108	4108	4108	4108	4108	4108	4108	4108	4108	4108	4108	4108	4108	4108	4108	4108	4108	4108	4108	4108	4108	4108	4108	4108	4108	4108	4108	4108
2-tridecyl-4(1H)-quinolone	4108	4108	4108	418841	315741083	333410889	1289193	923299	3410000000000000	4108	4108	4108	4108	67941084108	75314	95896	1235243	1111915	1410000000000	342410853	74410819	617410835	4108	4108	4108	4108	4108	4108	4108	4108	4108	4108	4108	4108	4108	4108	4108	4108	4108	4108
dihydroevocarpine	4108	4108	4108	31232	25189	79448	4108	4108	4108	4108	4108	4108	4108	4108	4108	4108	234159	236753	114000000000	251282	44108169	54100000000000	233769	337272	28214108	4108	4108	4108	4108	4108	4108	2387443	27116324	118410895	6640000000000	4108	36944108	4108	4108	4108
evocarpine	4108	4108	4108	44108584	19753	25961	4108	4108	4108	4108	4108	4108	4108	4108	4108	4108	646432	724108366	364108575	4108	4108	4108	4108	4108	4108	4108	4108	4108	4108	4108	4108	4108	229796	139516	133123	69241083	6897893	35410815	156594108	44333
(-) edulinine	4108	4108	4108	4108	4108	4108	4108	4108	4108	4108	4108	4108	4108	4108	4108	4108	4108	4108	4108	4108	4108	4108	339685	541000000000000	17410829	4108	4108	4108	4108	4108	4108	4108	4108	4108	4108	4108	4108	4108	4108	4108
atanine	4108	4108	4108	15400000000000	348299	493941081	4108	4108	4108	51122	94496	141082285	34108410842	4108	4108	4108	4108	4108	4108	4108	4108	4108	211453	19319	387000000000	4108	4108	4108	4108	4108	4108	841084193	184108242	541000000000	79514108	159561	198584	4108	4108	4108
bouchardatine	4108	4108	4108	852725	749639	717341081	4108	4108	4108	4108	4108	4108	4108	4108	4108	4108	4108	4108	4108	4108	4108	4108	4108	4108	4108	4108	4108	4108	4108	4108	4108	244123	1923499	75782	143344108	143934	89958	4108	4108	4108
euocarpine D	4108	4108	4108	4108	4108	4108	4108	4108	4108	4108	4108	4108	4108	4108	4108	4108	27437	91941083	58641089	4108	4108	4108	4108	4108	4108	4108	4108	4108	4108	4108	4108	4108	4108	4108	4108	4108	4108	4108	4108	4108
evoprenine	4108	4108	4108	4108	4108	4108	82410877	1194486	8410818612	1128712	194108652	341084976	37779	14348	17176118	1410000000000	661410843	134108455	113141086	185567	28410884	354108154	9410832178	1172465	112623	332918	119723	419463	45952.5	54869	823412	141085182	48388	283552	38629	229417	49743	137492	39859	1148325
a. All "4108" in the table are values that replace the missing values, which are one-fifth of the minimum peak area for quantitative analysis.
