# Supplementary material for: Comprehensive Analysis of 11 Species of Euodia (Rutaceae) by Untargeted LC-IT-TOF/MS Metabolomics and In Vitro Functional Methods
Source: Molecules. 2024 Feb 28;29(5):1059. doi: 10.3390/molecules29051059 (PMC10934029; doi:10.3390/molecules29051059)
Supplement: Supplementary file 1 [file molecules-29-01059-s001.zip › Supplementary file 3.xlsx]

## Sheet: Supplementary-4
Table. S3. Indole quinazoline alkaloids
Label	E.ailanthifolia	E.ailanthifolia	E.ailanthifolia	E.ailanthifolia	E.austrosinensis	E.austrosinensis	E.austrosinensis	E.compacta	E.compacta	E.compacta	E.daniellii	E.daniellii	E.daniellii	E.daniellii	E.delavayi	E.delavayi	E.delavayi	E.fargesii	E.fargesii	E.fargesii	E.fraxinifolia	E.fraxinifolia	E.fraxinifolia	E.glabrifolia	E.glabrifolia	E.glabrifolia	E.lepta	E.lepta	E.lepta	E.lepta	E.lepta	E.lepta	E.rutaecarpa	E.rutaecarpa	E.rutaecarpa	E.rutaecarpa	E.rutaecarpa	E.rutaecarpa	E.sutchuenensis	E.sutchuenensis	E.sutchuenensis
(7R,8S)-7-hydroxy-8-ethoxy-rutaecarpine	4108	4108	4108	4108	4108	4108	4108	4108	4108	4108	4108	4108	4108	4108	4108	4108	4108	4108	4108	4108	4108	4108	4108	4108	4108	4108	4108	4108	4108	4108	4108	4108	4108	4108	4108	4108	4108	4108	28410894	69410811	32716
1,2-dihydroxyrutaecarpine	54108815	54108815	1577327	3410000000000	157944108	14937	334108261	4108	4108	4108	267997	141000000000	253389	399410816	4108	4108	4108	4108	4108	4108	4108	4108	4108	25871	57757	547293	4108	4108	4108	4108	4108	4108	33165	33410871	93528	4108	958341085	194108935	4108	4108	4108
10-hydroxyrutaecarpine	4108	4108	4108	4108	494000000000	48196	91179	4108	4108	4108	4108	4108	4108	4108	4108	4108	4108	4108	4108	4108	4108	4108	4108	4108	4108	4108	4108	4108	4108	4108	4108	4108	3410839115	3594241089	128362	71410825	89927	434556	4108	4108	4108
13-acetongl-hydroxy-evodiamine	4108	4108	4108	4108	4108	4108	4108	4108	4108	4108	4108	4108	4108	4108	4108	4108	4108	341088152	1410000000000	135941087	4108	4108	4108	4108	4108	4108	4108	4108	4108	4108	4108	4108	823675	196493	22125	21485	29218	25982	4108	4108	4108
13b-hydroxymethylevodiamine	4108	4108	4108	4108	4108	4108	4108	4108	4108	4108	4108	4108	4108	4108	4108	4108	4108	1178658	1385576	837410878	4108	4108	4108	144108791	246537	64746	4108	4108	4108	4108	4108	4108	126189	4108	2157410818	62410894	5971939	2743236	4108	4108	4108
13-methyl-13H-indolo pyrido quinazolin-5-one	4108	4108	4108	4108	29134147	113878	187832	4108	4108	4108	4108	4108	4108	4108	4108	4108	4108	55410865	64108410893	363747	4108	4108	4108	1410854211	279741082	212917	4108	4108	4108	4108	4108	4108	4108	4108	4108	4108	4108	4108	4108	4108	4108
14-formyldihydrorutaecarpine	4108	4108	4108	4108	867418	141081387	44856	4108	4108	4108	4108	4108	4108	4108	4108	4108	4108	4108	4108	4108	4108	4108	4108	4108	4108	4108	4108	4108	4108	4108	4108	4108	8248396	37836542	2574796	113241082	486749	1256691	1181241082	525358	226853
14-N-formyrutaecarpine	4108	4108	4108	4108	4108	4108	4108	4108	4108	4108	4108	4108	4108	4108	175475	242843	84108541087	4108	4108	4108	4108	4108	4108	4108	4108	4108	4108	4108	4108	4108	4108	4108	21733723	415339	44108142	4108	46433	267348	219332	47264108	1141084426
1-hydroxyrutaecarpine	48351	48351	195886	541088462	332283	365396	75481	1672343	4725932	427675	2469438	1565213	69410841081	161241	241654	36594108	3410836776	9336495	14421410826	67359	2224108557	42985	35477779	1824108667	22410834493	1122518	4108	4108	4108	4108	4108	4108	114441087	231737	2740000000000	447858	117897	3313344108	215784108	144108478	157448
1-methoxyrutaecarpine	4108	4108	4108	4108	4108	4108	4108	4108	4108	4108	4108	4108	4108	4108	4108	4108	4108	4108	4108	4108	4108	4108	4108	4108	4108	4108	4108	4108	4108	4108	4108	4108	2269122	9741089226	21595131	35879518	29100000000000	24108563	4108	4108	4108
3-hydoxyrutaecarpine	4108	4108	4108	4108	494108319	5410811337	5940000000000	133459	2410000000000000	372783	4108	4108	4108	4108	4108	4108	4108	599796	38922	23365	434108242	32441089	7243994	356363	6641088681	2410855928	4108	4108	4108	4108	4108	4108	13496478	37700000000000	411215	127576	219862	444108144	4108	4108	4108
7,8-dehydrorutaecarpine	16898	16898	1410849619	1434108874	3640000000000	4476773	5662593	1545686	134108664	164547	331941088	64108185	4498914	194000000000	4108	4108	4108	8410000000000	11799964	48664108	1589681	17552	34400000000000	214759	2979714108	227827	4108	4108	4108	4108	4108	4108	92126	5675342	56410872	96741088	125554	24108941088	182000000000	1344108989	8752293
7-hydroxyrutaecarpine	4108	4108	4108	4108	4108	4108	4108	4108	4108	4108	4108	4108	4108	4108	4108	4108	4108	4108	4108	4108	4108	4108	4108	12888631	13141541088	14334108586	4108	4108	4108	4108	4108	4108	4108	4108	4108	4108	4108	4108	4108	4108	4108
carboxyevodiamine	4108	4108	4108	4108	22119	23339	61881	47659	58474	83332	4108	4108	4108	4108	4108	4108	4108	54341087	114114108	57623	34108687	41141	64448	68787	48263	48841086	4108	4108	4108	4108	4108	4108	4108	4108	4108	4108	4108	4108	4108	4108	4108
dehydroevodiamine	2410000000000	2410000000000	112314108	1410864354	393691	373177	629334108	96341081	24441087	78941081	141000000000	134216	26577	124000000000000	28786367	18829151	44695	22799176	27896594108	18712985	4108	4108	4108	3767274108	2410813526	15259410868	4108	4108	4108	4108	4108	4108	1440000000000	51756	1.54e+16	24108297497	19941167	18700000000000	4108	4108	4108
dehydroevodiamine chloride	4108	4108	4108	4108	377748	764341086	54108299	141000000000	646137	25414108	4108	4108	4108	4108	4108	4108	4108	4108	4108	4108	4108	4108	4108	144973	174249	46646	4108	4108	4108	4108	4108	4108	628167	32565.1	2746366	33894108	155000000000	339928	281344108	56391	141089474
dievodiamine	4108	4108	4108	4108	4108	4108	4108	84347	24194108	141089827	4108	4108	4108	4108	4108	4108	4108	65737	131292	156741085	4108	4108	4108	4108	4108	4108	4108	4108	4108	4108	4108	4108	4108	4108	4108	4108	4108	4108	4108	4108	4108
dihydrorutaecarpine	39834	39834	264844108	114108291	4108	4108	4108	196377	58132	17684	4108	4108	4108	4108	4108	4108	4108	4108	4108	4108	4108	4108	4108	4108	4108	4108	4108	4108	4108	4108	4108	4108	1554108429	132141087	27754108	21432	975569	3824108218	4108	4108	4108
dimethyl evodiamide	4108	4108	4108	4108	4108	4108	4108	214108226	541085683	222359	4108	4108	4108	4108	4108	4108	4108	4108	4108	4108	4108	4108	4108	4108	4108	4108	4108	4108	4108	4108	4108	4108	424654	494000000000	3.74108e+06	4410000000000	2719799	4884754108	4108	4108	4108
euxylophoricine A	4108	4108	4108	4108	4108	4108	4108	46627	654108745	31696	4108	4108	4108	4108	4108	4108	4108	4108	4108	4108	4108	4108	4108	4108	4108	4108	4108	4108	4108	4108	4108	4108	219951	1237244	4108	24108592	267410876	21912	145841082	191835	22541088
euxylophoricine B	4108	4108	4108	4108	4108	4108	4108	4108	4108	4108	4108	4108	4108	4108	4108	4108	4108	4108	4108	4108	4108	4108	4108	241535	455712	553410887	4108	4108	4108	4108	4108	4108	4108	4108	4108	4108	4108	4108	4108	4108	4108
euxylophoricine C	4108	4108	4108	4108	4108	4108	4108	4108	4108	4108	4108	4108	4108	4108	4108	4108	4108	4108	4108	4108	4108	4108	4108	24108953	164108384	16867	4108	6167144108	991289	179836	541000000000	11241082228	745644	178000000000	877273	994108733	774108754	78410818	4108	4108	4108
euxylophoricine E	4108	4108	4108	4108	664212	198155	87811	641549	571000000000	381865	4108	4108	4108	4108	4108	4108	4108	74108767	35369	54108855	4108	4108	4108	4108	4108	4108	4108	4108	4108	4108	4108	4108	4108	4108	4108	4108	4108	4108	4108	4108	4108
euxylophoricine F	4108	4108	4108	4108	4108	4108	4108	4108	4108	4108	4108	4108	4108	4108	4108	4108	4108	4108	4108	4108	4108	4108	4108	4108	4108	4108	4108	4108	4108	4108	4108	4108	58673	94108317	34410858	4108	21410874108	64516	76846	135614	757211
evodiamide	19741089	19741089	88119	332855	1451181	841000000000	838838	4108	4108	4108	78667	198723	3226335	164941084	4108	4108	4108	4108	4108	4108	4108	4108	4108	4108	4108	4108	4108	4108	4108	4108	4108	4108	4108	38291	84539	15134	691341087	471676	4108	4108	4108
evodiamine	2533076	195886	508462	4108	4108	4108	4108	4108	4108	4108	4108	4108	4108	4108	158864	48351	1721348	4108	4108	4108	4108	4108	4108	4108	4108	4108	4108	4108	4108	4108	4108	4108	114407	231737	2704603	447858	117897	3313340	4108	4108	4108
evodiaxinine	4108	4108	4108	4108	4108	4108	4108	859642	691410882	1387484108	4108	4108	4108	4108	4108	4108	4108	4108	4108	4108	4108	4108	4108	2111389	1977332	224108965	4108	4108	4108	4108	4108	4108	4108	4108	4108	4108	4108	4108	4108	4108	4108
evodine	4108	4108	4108	4108	4108	4108	4108	4108	4108	4108	4108	4108	4108	4108	4108	4108	4108	4108	4108	4108	4108	4108	4108	4108	4108	4108	4108	4108	4108	4108	4108	4108	298275	1410000000000	41322	4108	22376	139535	4108	4108	4108
evodione	4108	4108	4108	4108	4108	4108	4108	4108	4108	4108	198410873	54108429	47298	76637	11441410885	4410844574	3361732	4108	4108	4108	4108	4108	4108	49523	26567	141000000000	48257	184108135	141087218	244108868	163291	248618	48936	46410871	1410812324	864108911	6964582	2775356	4108	4108	4108
evoxanthidine	4108	4108	4108	4108	4108	4108	4108	4108	4108	4108	4108	4108	4108	4108	4108	4108	4108	4108	4108	4108	4108	4108	4108	4108	4108	4108	4108	4108	4108	4108	4108	4108	4108	174410812	59184108	51594108	453713	29394108	4108	4108	4108
hortiacine	4108	4108	4108	4108	4108	4108	4108	4108	4108	4108	4108	4108	4108	4108	4108	4108	4108	4108	4108	4108	4108	4108	4108	4108	4108	4108	4108	4108	4108	4108	4108	4108	2269122	9741089226	21595131	35879518	29100000000000	24108563	4108	4108	4108
hydroxyevodiamine	58341084	58341084	89410863	245832	4108	4108	4108	324856	617664	1410879314	4108	4108	4108	4108	4108	4108	4108	4108	4108	4108	4108	4108	4108	1374108938	719647	341000000000	4108	4108	4108	4108	4108	4108	4108	4108	4108	4108	4108	4108	266393	1898789	194000000000
isoevodiamine	4108	4108	4108	4108	4108	4108	4108	4108	4108	4108	4108	4108	4108	4108	84955	368959	41853	4108	4108	4108	4108	4108	4108	4108	4108	4108	4108	4108	4108	4108	4108	4108	119929	174539	15592	238422	46619	141000000000	4108	4108	4108
N13-Merutaecarpine	4108	4108	4108	4108	527314108	917796	541000000000	525211	141000000000	483765	4108	4108	4108	4108	4108	4108	4108	4108	4108	4108	4108	4108	4108	4108	4108	4108	4108	4108	4108	4108	4108	4108	51719	748826	314484	165824	241086115	217528	5227938	474108974	398410827
preskimmianine	4108	4108	4108	4108	4108	4108	4108	21941084108	45524	34108972	4108	4108	4108	4108	4108	4108	4108	45410873	86857	43341	43241084108	42574108	34741088	34812	31478	25431	4108	4108	4108	4108	4108	4108	4108	4108	4108	4108	4108	4108	4108	4108	4108
pseudorutaecarpine	4108	4108	4108	4108	4108	4108	4108	33441081	1410000000000	624108645	4108	4108	4108	4108	175678	37464108	88934	4108	4108	4108	4108	4108	4108	4108	4108	4108	4108	4108	4108	4108	4108	4108	4108	4108	4108	4108	4108	4108	4108	4108	4108
rhetsine	4108	4108	4108	4108	1649653	63494108	144517	4108	4108	4108	4108	4108	4108	4108	4108	4108	4108	294668	333139	221591	4108	4108	4108	4108	4108	4108	4108	4108	4108	4108	4108	4108	4108	4108	4108	4108	4108	4108	4108	4108	4108
rutaecarpine	243992	243992	859417	2634815	36410833643	172279	1499627	851246	4942669	427641086	4108	4108	4108	4108	23433	49279	32657	21994108784	24108579119	212144108	541083399	414624	7840000000000000	797841086	84108731	44651	4108	4108	4108	4108	4108	4108	524108885	241000000000	5514815	2135451	17784108967	9955886	4108	4108	4108
rutaecarpine-2-O-glucopyranoside	4108	4108	4108	4108	1329399	422635	27351	763433	541086138	1656114	4108	4108	4108	4108	4108	4108	4108	4108	4108	4108	4108	4108	4108	194774	547415	268874108	4108	4108	4108	4108	4108	4108	717112	1698812	461584108	13239	43410841081	38214	4108	4108	4108
wuchuyuamide 1	112633	112633	1114446	1681929	4108	4108	4108	4108	4108	4108	65946	36919	425674	129543	136414108	362978	36424108	4108	4108	4108	4108	4108	4108	4108	4108	4108	4108	4108	4108	4108	4108	4108	4108	4108	4108	4108	4108	4108	4108	4108	4108
wuchuyuamide 2	541081691	541081691	773566	722410831	4108	4108	4108	194000000000	1320000000000	2958751	363410828	47557	59988	1345748	4108	4108	4108	199143	163154	92410844108	4108	4108	4108	57935	697214108	544108663	4108	4108	4108	4108	4108	4108	66155	4108	718114108	754233	163338	2490000000000	4108	4108	4108
wuchuyuamide 3	52410823	52410823	918141082	864410813	4108	4108	4108	355582	289367	514141088	4108	4108	4108	4108	141000000000	124000000000	181410826	268533	1410000000000000	178613	4108	4108	4108	441088345	776497	134223	4108	4108	4108	4108	4108	4108	161315	169232	3.84108e+06	76126	811644	88215	88568	194473	117156
wuzhuyurutine A	4108	4108	4108	4108	2451397	476243	1410000000000000	2541088687	814000000000	2714410876	4108	4108	4108	4108	4108	4108	4108	822725	1585681	64108124	4108	4108	4108	887982	2754108145	1441086757	125994	191241088	196211	322972	386000000000	4108	52241088	596114	329177	1713114108	1875628	994291	4108	4108	4108
wuzhuyurutine B	873176	873176	1410867127	1410000000000	353382	88927	461410819	27883	1440000000000	775168	4108	4108	4108	4108	4108	4108	4108	1410872422	482741081	144394	4108	4108	4108	4108	4108	4108	4108	4108	4108	4108	4108	4108	186874108	144158	16212	1410832217	239831	223134	154410858	361137	1410877292
wuzhuyurutine D	4108	4108	4108	4108	4108	4108	4108	4108	4108	4108	4108	4108	4108	4108	4108	4108	4108	4108	4108	4108	4108	4108	4108	4108	4108	4108	4108	4108	4108	4108	4108	4108	125649	41319	4108	128421	55964	33410856	231935	55552	76157
a. All "4108" in the table are values that replace the missing values, which are one-fifth of the minimum peak area for quantitative analysis.
